# Supplementary material for: CopywriteR: DNA copy number detection from off-target sequence data
Source: Genome Biol. 2015 Feb 27;16(1):49. doi: 10.1186/s13059-015-0617-1 (PMC4396974; doi:10.1186/s13059-015-0617-1)
Supplement: Additional file 1: — Tumor and reference samples used in this study. Description of the material used for sequencing, and specifications of WES/LC-WGS, depth of coverages, and peaks called by MACS. [file 13059_2015_617_MOESM1_ESM.xlsx]

## Sheet: Statistics.txt
Whole-exome sequencing
Name	Reference	Model	Platform	Type of sequence reads	Sample type (FF/FFPE)	Total reads	Total high-quality & proper pair	Unmappable	Mitochondrial reads	Reads on chromosomes	Reads used in analysis	Reads in peaks	Capture regions covered by peaks	Peaks covered by capture regions	Total number of capture regions	Total number of peaks
T1	C1	Breast cancer mouse model	Nimblegen 110624_MM9_Exome L2R_D02_EZ_HX1	75 bp PE	FF (tumor)	40108364	27044064	0	2151	27041913	3641099	23400814
C1	C1	Reference DNA	Nimblegen 110624_MM9_Exome L2R_D02_EZ_HX1	75 bp PE	FF (spleen)	117975336	100978272	33	85492	100892747	17709540	83183207	195242	130873	203188	139598
C2	C1	Reference DNA	Nimblegen 110624_MM9_Exome L2R_D02_EZ_HX1	75 bp PE	FF (spleen)	80226772	68265213	22	43534	68221657	13085621	55136036	183589	127186	199853	141302
T2	C1	Breast cancer mouse model	Nimblegen 110624_MM9_Exome L2R_D02_EZ_HX1	75 bp PE	FF (tumor)	37317078	23062710	1	6234	23056475	3959478	19096997
T3	C1	Breast cancer mouse model	Nimblegen 110624_MM9_Exome L2R_D02_EZ_HX1	75 bp PE	FF (tumor)	52718224	41853814	1	4352	41849461	8117197	33732264
T4	C1	Breast cancer mouse model	Nimblegen 110624_MM9_Exome L2R_D02_EZ_HX1	75 bp PE	FF (tumor)	83581332	59605737	0	6350	59599387	12135650	47463737
T5	C1	Breast cancer mouse model	Nimblegen 110624_MM9_Exome L2R_D02_EZ_HX1	75 bp PE	FF (tumor)	49674848	37565224	3	4101	37561120	7239151	30321969
T6	C1	Breast cancer mouse model	Nimblegen 110624_MM9_Exome L2R_D02_EZ_HX1	75 bp PE	FF (tumor)	63487896	51230820	0	5674	51225146	10829068	40396078
T7	C1	Breast cancer mouse model	Nimblegen 110624_MM9_Exome L2R_D02_EZ_HX1	75 bp PE	FF (tumor)	16168586	10007822	0	490	10007332	1831992	8175340
T8	C1	Breast cancer mouse model	Nimblegen 110624_MM9_Exome L2R_D02_EZ_HX1	75 bp PE	FF (tumor)	47995954	37132999	3	2171	37130825	5390138	31740687
T9	C1	Breast cancer mouse model	Nimblegen 110624_MM9_Exome L2R_D02_EZ_HX1	75 bp PE	FF (tumor)	31951004	19863396	1	1223	19862172	2716528	17145644
T10	C1	Breast cancer mouse model	Nimblegen 110624_MM9_Exome L2R_D02_EZ_HX1	75 bp PE	FF (tumor)	32076098	24182049	2	1322	24180725	3324664	20856061
T11	C1	Breast cancer mouse model	Nimblegen 110624_MM9_Exome L2R_D02_EZ_HX1	75 bp PE	FF (tumor)	38891978	8462124	1	581	8461542	1547384	6914158
T12	C1	Breast cancer mouse model	Nimblegen 110624_MM9_Exome L2R_D02_EZ_HX1	75 bp PE	FF (tumor)	78644288	45037914	1	6243	45031670	9606280	35425390
T13	C1	Breast cancer mouse model	Nimblegen 110624_MM9_Exome L2R_D02_EZ_HX1	75 bp PE	FF (tumor)	47748838	16943284	0	1960	16941324	3468793	13472531
T14	C1	Breast cancer mouse model	Nimblegen 110624_MM9_Exome L2R_D02_EZ_HX1	75 bp PE	FF (tumor)	34978418	11877735	0	1107	11876628	2277300	9599328
T15	C1	Breast cancer mouse model	Nimblegen 110624_MM9_Exome L2R_D02_EZ_HX1	75 bp PE	FF (tumor)	43115076	17999840	0	2154	17997686	3496118	14501568
T16	C1	Breast cancer mouse model	Nimblegen 110624_MM9_Exome L2R_D02_EZ_HX1	75 bp PE	FF (tumor)	27970724	7653949	0	1272	7652677	1265687	6386990
T17	C1	Breast cancer mouse model	Nimblegen 110624_MM9_Exome L2R_D02_EZ_HX1	75 bp PE	FF (tumor)	24310748	8324915	1	613	8324301	1442871	6881430
T18	C1	Breast cancer mouse model	Nimblegen 110624_MM9_Exome L2R_D02_EZ_HX1	75 bp PE	FF (tumor)	27882818	10935309	0	794	10934515	1967226	8967289
T19	C1	Breast cancer mouse model	Nimblegen 110624_MM9_Exome L2R_D02_EZ_HX1	75 bp PE	FF (tumor)	143199488	115356818	4	12131	115344683	22063658	93281025
T20	C1	Breast cancer mouse model	Nimblegen 110624_MM9_Exome L2R_D02_EZ_HX1	75 bp PE	FF (tumor)	72014556	27110195	1	1833	27108361	4385686	22722675
T21	C3	Small cell lung cancer mouse model	SureSelectXT Mouse All Exon V1	75 bp PE	FF (tumor)	155806072	124232765	0	2327404	121905361	10777562	111127799
T22	C3	Small cell lung cancer mouse model	SureSelectXT Mouse All Exon V1	75 bp PE	FF (tumor)	108762324	88538472	0	994941	87543531	6909049	80634482
T23	C3	Small cell lung cancer mouse model	SureSelectXT Mouse All Exon V1	75 bp PE	FF (tumor)	136392678	107117354	0	2468067	104649287	8748751	95900536
T24	C3	Small cell lung cancer mouse model	SureSelectXT Mouse All Exon V1	75 bp PE	FF (tumor)	157507772	126016070	0	1596370	124419700	10630936	113788764
T25	C3	Mesothelioma mouse model	SureSelectXT Mouse All Exon V1	75 bp PE	FF (tumor)	128326332	98147606	0	4806402	93341204	4668312	88672892
T26	C3	Mesothelioma mouse model	SureSelectXT Mouse All Exon V1	75 bp PE	FF (tumor)	139455620	107841001	0	4280156	103560845	7280823	96280022
T27	C3	Mesothelioma mouse model	SureSelectXT Mouse All Exon V1	75 bp PE	FF (tumor)	141168120	108146743	0	3339692	104807051	7637539	97169512
T28	C3	Mesothelioma mouse model	SureSelectXT Mouse All Exon V1	75 bp PE	FF (tumor)	95421406	73693829	0	812382	72881447	5668469	67212978
T29	C3	Mesothelioma mouse model	SureSelectXT Mouse All Exon V1	75 bp PE	FF (tumor)	148767938	115051332	0	2511066	112540266	9668063	102872203
T30	C3	Mesothelioma mouse model	SureSelectXT Mouse All Exon V1	75 bp PE	FF (tumor)	134626544	104771117	0	3073132	101697985	7948777	93749208
T31	C3	Mesothelioma mouse model	SureSelectXT Mouse All Exon V1	75 bp PE	FF (tumor)	115823568	90050296	0	2725627	87324669	7147682	80176987
T32	C3	Mesothelioma mouse model	SureSelectXT Mouse All Exon V1	75 bp PE	FF (tumor)	105097144	81924983	0	2666243	79258740	6206115	73052625
T33	C3	Mesothelioma mouse model	SureSelectXT Mouse All Exon V1	75 bp PE	FF (tumor)	104668536	81702142	0	2700952	79001190	6076716	72924474
T34	C3	Mesothelioma mouse model	SureSelectXT Mouse All Exon V1	75 bp PE	FF (tumor)	109147538	84093957	0	908325	83185632	5732800	77452832
T35	C3	Mesothelioma mouse model	SureSelectXT Mouse All Exon V1	75 bp PE	FF (tumor)	142276084	109482677	0	3602468	105880209	8213566	97666643
T36	C3	Mesothelioma mouse model	SureSelectXT Mouse All Exon V1	75 bp PE	FF (tumor)	108150538	83986307	0	2065749	81920558	6805025	75115533
T37	C3	Mesothelioma mouse model	SureSelectXT Mouse All Exon V1	75 bp PE	FF (tumor)	100166564	78298324	0	649679	77648645	5876022	71772623
T38	C3	Mesothelioma mouse model	SureSelectXT Mouse All Exon V1	75 bp PE	FF (tumor)	107636002	83663621	0	3238935	80424686	5815980	74608706
T39	C3	Mesothelioma mouse model	SureSelectXT Mouse All Exon V1	75 bp PE	FF (tumor)	104038018	81876351	0	719197	81157154	5981833	75175321
T40	C3	Mesothelioma mouse model	SureSelectXT Mouse All Exon V1	75 bp PE	FF (tumor)	113240152	88671389	0	2954817	85716572	7003793	78712779
T41	C3	Mesothelioma mouse model	SureSelectXT Mouse All Exon V1	75 bp PE	FF (tumor)	102550014	80926472	0	2481952	78444520	6367538	72076982
T42	C3	Small cell lung cancer mouse model	SureSelectXT Mouse All Exon V1	75 bp PE	FF (tumor)	157821702	129028740	0	2557115	126471625	11118368	115353257
T43	C3	Small cell lung cancer mouse model	SureSelectXT Mouse All Exon V1	75 bp PE	FF (tumor)	101020240	81982818	0	876479	81106339	6308074	74798265
T44	C3	Small cell lung cancer mouse model	SureSelectXT Mouse All Exon V1	75 bp PE	FF (tumor)	131564768	106015906	0	1070014	104945892	5477419	99468473
T45	C3	Small cell lung cancer mouse model	SureSelectXT Mouse All Exon V1	75 bp PE	FF (tumor)	136709888	110264976	0	1255712	109009264	11818297	97190967
C3	C3	Reference DNA	SureSelectXT Mouse All Exon V1	75 bp PE	FF (cultured cell line)	109601042	86662253	0	638091	86024162	6949254	79074908	194156	152744	198961	167914
T46	C3	Small cell lung cancer mouse model	SureSelectXT Mouse All Exon V1	75 bp PE	FF (tumor)	121632410	94916619	0	2231004	92685615	8252165	84433450
T47	C3	Small cell lung cancer mouse model	SureSelectXT Mouse All Exon V1	75 bp PE	FF (tumor)	104747930	82434687	0	1634633	80800054	6655375	74144679
T48	C3	Small cell lung cancer mouse model	SureSelectXT Mouse All Exon V1	75 bp PE	FF (tumor)	129324222	103781119	0	1911212	101869907	5470267	96399640
C4	not relevant	Reference DNA	SureSelectXT Mouse All Exon V1	75 bp PE	FF (cultured cell line)	110499920	86092400	0	530586	85561814	18270294	67291520	192568	145868	199853	161935
C5	not relevant	Reference DNA	SureSelectXT Mouse All Exon V1	75 bp PE	FF (cultured cell line)	94930740	72525742	0	1000130	71525612	14435652	57089960	192431	148013	199853	164015
C6	not relevant	Reference DNA	SureSelectXT Mouse All Exon V1	75 bp PE	FF (cultured cell line)	118364600	92295870	0	977733	91318137	12716560	78601577	192876	151386	199853	167584
C7	not relevant	Reference DNA	SureSelectXT Mouse All Exon V1	75 bp PE	FF (cultured cell line)	114251648	89150757	0	1292113	87858644	12247764	75610880	192729	151401	199853	167481
C8	not relevant	Reference DNA	SureSelectXT Mouse All Exon V1	75 bp PE	FF (cultured cell line)	110474224	85978074	0	706788	85271286	12956740	72314546	192809	151463	199853	167414
C9	not relevant	Reference DNA	SureSelectXT Mouse All Exon V1	75 bp PE	FF (cultured cell line)	111783720	87146214	0	428793	86717421	12749376	73968045	192870	151907	199853	167980
C10	not relevant	Reference DNA	SureSelectXT Mouse All Exon V1	75 bp PE	FF (cultured cell line)	103186398	80194741	0	338947	79855794	10505504	69350290	191883	151282	199853	166909
C11	not relevant	Reference DNA	SureSelectXT Mouse All Exon V1	75 bp PE	FF (cultured cell line)	89033224	69430418	0	1130490	68299928	9906555	58393373	192103	152674	199853	168168
C12	not relevant	Reference DNA	SureSelectXT Mouse All Exon V1	75 bp PE	FF (cultured cell line)	84672166	65763479	0	1034443	64729036	9248921	55480115	191753	152861	199853	168241
C13	not relevant	Reference DNA	SureSelectXT Mouse All Exon V1	75 bp PE	FF (cultured cell line)	114532956	89529308	0	741523	88787785	14397149	74390636	192923	152021	199853	168015
C14	not relevant	Reference DNA	SureSelectXT Mouse All Exon V1	75 bp PE	FF (cultured cell line)	113466878	88415562	0	1340607	87074955	13685050	73389905	192997	153244	199853	169557
C15	not relevant	Reference DNA	SureSelectXT Mouse All Exon V1	75 bp PE	FF (cultured cell line)	112408474	87297189	0	1499608	85797581	14304363	71493218	193016	151869	199853	167968
C16	not relevant	Reference DNA	SureSelectXT Mouse All Exon V1	75 bp PE	FF (cultured cell line)	173229664	135479621	0	2652714	132826907	21882967	110943940	193853	150302	199853	167431
C17	not relevant	Reference DNA	SureSelectXT Mouse All Exon V1	75 bp PE	FF (cultured cell line)	153421958	118985145	0	1316016	117669129	18784776	98884353	193546	151501	199853	168375
C18	not relevant	Reference DNA	SureSelectXT Mouse All Exon V1	75 bp PE	FF (cultured cell line)	90475730	64964799	0	82026	64882773	5695835	59186938	174361	136546	199853	149898
C19	not relevant	Reference DNA	SureSelectXT Mouse All Exon V1	75 bp PE	FF (cultured cell line)	133377246	105179635	0	849164	104330471	16076834	88253637	193366	152132	199853	168545
C20	not relevant	Reference DNA	SureSelectXT Mouse All Exon V1	75 bp PE	FF (cultured cell line)	118351268	92960901	0	568502	92392399	12769465	79622934	192786	151130	199853	167156
C21	not relevant	Reference DNA	SureSelectXT Mouse All Exon V1	75 bp PE	FF (cultured cell line)	137009410	107440281	0	96318	107343963	12231314	95112649	175747	134913	199853	149290
C22	not relevant	Reference DNA	SureSelectXT Mouse All Exon V1	75 bp PE	FF (cultured cell line)	104994252	74858410	0	26531	74831879	8047135	66784744	132540	93211	199853	106385
C23	not relevant	Reference DNA	SureSelectXT Mouse All Exon V1	75 bp PE	FF (cultured cell line)	30147258	2049763	0	74377	1975386	762568	1212818	35682	29900	199853	34702
C24	not relevant	Reference DNA	SureSelectXT Mouse All Exon V1	75 bp PE	FF (cultured cell line)	123550660	95934114	0	917765	95016349	14872666	80143683	193168	153247	199853	170177
C25	not relevant	Reference DNA	SureSelectXT Mouse All Exon V1	75 bp PE	FF (cultured cell line)	41430096	3032129	0	49018	2983111	839926	2143185	30100	24537	199853	28523
C26	not relevant	Reference DNA	SureSelectXT Mouse All Exon V1	75 bp PE	FF (cultured cell line)	42261832	5291212	0	125857	5165355	1204546	3960809	81913	66531	199853	74428
C27	not relevant	Reference DNA	SureSelectXT Mouse All Exon V1	75 bp PE	FF (cultured cell line)	129540772	95444153	0	100344	95343809	11676433	83667376	180076	137672	199853	152977
C28	not relevant	Reference DNA	SureSelectXT Mouse All Exon V1	75 bp PE	FF (cultured cell line)	104323764	66009046	0	31725	65977321	5719313	60258008	146661	109423	199853	122453
C29	not relevant	Reference DNA	SureSelectXT Mouse All Exon V1	75 bp PE	FF (cultured cell line)	107513938	75466800	0	41177	75425623	8618122	66807501	171666	132131	199853	145924
C30	not relevant	Reference DNA	SureSelectXT Mouse All Exon V1	75 bp PE	FF (cultured cell line)	41178804	3010779	0	101189	2909590	1013716	1895874	43337	36803	199853	43401
C31	not relevant	Reference DNA	SureSelectXT Mouse All Exon V1	75 bp PE	FF (cultured cell line)	93495868	63245449	0	45312	63200137	6658912	56541225	167887	129095	199853	142156
C32	not relevant	Reference DNA	SureSelectXT Mouse All Exon V1	75 bp PE	FF (cultured cell line)	141442574	107680817	0	24465	107656352	16299409	91356943	178738	132033	199853	146731
C33	not relevant	Reference DNA	SureSelectXT Mouse All Exon V1	75 bp PE	FF (cultured cell line)	118116758	90811712	0	1465396	89346316	14435304	74911012	193097	152619	199853	169315
C34	not relevant	Reference DNA	SureSelectXT Mouse All Exon V1	75 bp PE	FF (cultured cell line)	104167924	82786169	0	179905	82606264	15070350	67535914	184679	137840	199853	152436
C35	not relevant	Reference DNA	SureSelectXT Mouse All Exon V1	75 bp PE	FF (cultured cell line)	100029420	77956490	0	247929	77708561	13948058	63760503	192583	145177	199853	161006
C36	not relevant	Reference DNA	SureSelectXT Mouse All Exon V1	75 bp PE	FF (cultured cell line)	82763158	58502930	0	99422	58403508	7122937	51280571	164715	121277	199853	134100
C37	not relevant	Reference DNA	SureSelectXT Mouse All Exon V1	75 bp PE	FF (cultured cell line)	77337484	52282269	0	16632	52265637	5051015	47214622	145728	108419	199853	120142
C38	not relevant	Reference DNA	SureSelectXT Mouse All Exon V1	75 bp PE	FF (cultured cell line)	45033232	24514504	0	15585	24498919	2331969	22166950	141378	107590	199853	117641
T49	C39	Breast cancer mouse model	SureSelectXT Mouse All Exon V1	75 bp PE	FF (tumor)	121987914	88597663	674	4986645	83610344	21380998	62229346
T50	C39	Breast cancer mouse model	SureSelectXT Mouse All Exon V1	75 bp PE	FF (tumor)	114300652	88427112	371	2679635	85747106	25318215	60428891
T51	C39	Breast cancer mouse model	SureSelectXT Mouse All Exon V1	75 bp PE	FF (tumor)	102015730	77862446	452	2747984	75114010	20719064	54394946
T52	C39	Breast cancer mouse model	SureSelectXT Mouse All Exon V1	75 bp PE	FF (tumor)	103720872	78716753	439	2799247	75917067	21209292	54707775
T53	C39	Breast cancer mouse model	SureSelectXT Mouse All Exon V1	75 bp PE	FF (tumor)	128637134	97274392	784	4098028	93175580	24386523	68789057
T54	C39	Breast cancer mouse model	SureSelectXT Mouse All Exon V1	75 bp PE	FF (tumor)	117434102	90463150	331	2375530	88087289	24338221	63749068
T55	C39	Breast cancer mouse model	SureSelectXT Mouse All Exon V1	75 bp PE	FF (tumor)	126184020	96307991	387	2818255	93489349	26352878	67136471
T56	C39	Breast cancer mouse model	SureSelectXT Mouse All Exon V1	75 bp PE	FF (tumor)	118801036	92491989	276	1952681	90539032	26974389	63564643
T57	C39	Breast cancer mouse model	SureSelectXT Mouse All Exon V1	75 bp PE	FF (tumor)	144920144	112775321	309	2167742	110607270	32072127	78535143
T58	C39	Breast cancer mouse model	SureSelectXT Mouse All Exon V1	75 bp PE	FF (tumor)	177271562	130705679	444	2031738	128673497	34493093	94180404
T59	C39	Breast cancer mouse model	SureSelectXT Mouse All Exon V1	75 bp PE	FF (tumor)	133568864	97901343	376	1731619	96169348	23731503	72437845
C39	C39	Reference DNA	SureSelectXT Mouse All Exon V1	75 bp PE	FF (spleen)	117074180	84343360	320	1467434	82875606	20083458	62792148	186053	133806	199853	165322
T60	C39	Breast cancer mouse model	SureSelectXT Mouse All Exon V1	75 bp PE	FF (tumor)	129553964	93672637	458	2673839	90998340	22155805	68842535
T61	C39	Breast cancer mouse model	SureSelectXT Mouse All Exon V1	75 bp PE	FF (tumor)	141451308	101790724	660	3375266	98414798	24113813	74300985
T62	C39	Breast cancer mouse model	SureSelectXT Mouse All Exon V1	75 bp PE	FF (tumor)	129891774	95350753	370	2056045	93294338	22117301	71177037
T63	C39	Breast cancer mouse model	SureSelectXT Mouse All Exon V1	75 bp PE	FF (tumor)	156265520	113865891	580	3424927	110440384	27157944	83282440
C40	C39	Reference DNA	SureSelectXT Mouse All Exon V1	75 bp PE	FF (spleen)	142091352	106921080	687	5202635	101717758	30476110	71241648	186903	128460	199853	158297
T64	C39	Breast cancer mouse model	SureSelectXT Mouse All Exon V1	75 bp PE	FF (tumor)	405965776	282823958	393	3088917	279734648	86631882	193102766
T65	C39	Breast cancer mouse model	SureSelectXT Mouse All Exon V1	75 bp PE	FF (tumor)	435059064	304076892	1012	8537724	295538156	177007157	118530999
T66	C39	Breast cancer mouse model	SureSelectXT Mouse All Exon V1	75 bp PE	FF (tumor)	447275380	312583017	631	5653401	306928985	178603200	128325785
T67	C39	Breast cancer mouse model	SureSelectXT Mouse All Exon V1	75 bp PE	FF (tumor)	342001118	242746036	606	5772604	236972826	140099143	96873683
T68	C39	Breast cancer mouse model	SureSelectXT Mouse All Exon V1	75 bp PE	FF (tumor)	363538940	257446836	632	6111720	251334484	145203374	106131110
T69	C39	Breast cancer mouse model	SureSelectXT Mouse All Exon V1	75 bp PE	FF (tumor)	164837710	119743089	321	2377565	117365203	61284369	56080834
T70	C39	Breast cancer mouse model	SureSelectXT Mouse All Exon V1	75 bp PE	FF (tumor)	146425472	103653949	303	2563287	101090359	48817390	52272969
T71	C39	Breast cancer mouse model	SureSelectXT Mouse All Exon V1	75 bp PE	FF (tumor)	41465642	10394978	16	132788	10262174	2341912	7920262
T72	C39	Breast cancer mouse model	SureSelectXT Mouse All Exon V1	75 bp PE	FF (tumor)	53587638	25681233	15	312590	25368628	9320627	16048001
T73	C39	Breast cancer mouse model	SureSelectXT Mouse All Exon V1	75 bp PE	FF (tumor)	47052144	20415334	5	116925	20298404	6963085	13335319
T74	C39	Breast cancer mouse model	SureSelectXT Mouse All Exon V1	75 bp PE	FF (tumor)	54202454	19757272	5	174609	19582658	5501041	14081617
T75	C39	Breast cancer mouse model	SureSelectXT Mouse All Exon V1	75 bp PE	FF (tumor)	51770904	17376358	11	200750	17175597	5006151	12169446
T76	C39	Breast cancer mouse model	SureSelectXT Mouse All Exon V1	75 bp PE	FF (tumor)	61433790	25533482	11	171561	25361910	8734804	16627106
T77	C39	Breast cancer mouse model	SureSelectXT Mouse All Exon V1	75 bp PE	FF (tumor)	40428162	12321069	5	67773	12253291	2819123	9434168
T78	C39	Breast cancer mouse model	SureSelectXT Mouse All Exon V1	75 bp PE	FF (tumor)	48987596	22858969	11	277047	22581911	8452708	14129203
T79	C39	Breast cancer mouse model	SureSelectXT Mouse All Exon V1	75 bp PE	FF (tumor)	50450686	38164684	50	588647	37575987	18631580	18944407
T80	C39	Breast cancer mouse model	SureSelectXT Mouse All Exon V1	75 bp PE	FF (tumor)	39833456	13442145	10	179251	13262884	3441575	9821309
T81	C39	Breast cancer mouse model	SureSelectXT Mouse All Exon V1	75 bp PE	FF (tumor)	50278516	32948747	11	257927	32690809	14275379	18415430
T82	C39	Breast cancer mouse model	SureSelectXT Mouse All Exon V1	75 bp PE	FF (tumor)	50280600	22077378	9	158786	21918583	7511443	14407140
T83	C39	Breast cancer mouse model	SureSelectXT Mouse All Exon V1	75 bp PE	FF (tumor)	48847708	27196823	24	423787	26773012	9057904	17715108
T84	C39	Breast cancer mouse model	SureSelectXT Mouse All Exon V1	75 bp PE	FF (tumor)	48816476	18294025	9	124895	18169121	5267696	12901425
T85	C39	Breast cancer mouse model	SureSelectXT Mouse All Exon V1	75 bp PE	FF (tumor)	42763008	15980927	5	105884	15875038	4380687	11494351
T86	C39	Breast cancer mouse model	SureSelectXT Mouse All Exon V1	75 bp PE	FF (tumor)	41848078	16600776	11	257840	16342925	5061902	11281023
T87	C39	Breast cancer mouse model	SureSelectXT Mouse All Exon V1	75 bp PE	FF (tumor)	51313948	39056712	19	302132	38754561	18317067	20437494
T88	C39	Breast cancer mouse model	SureSelectXT Mouse All Exon V1	75 bp PE	FF (tumor)	39980668	17742848	7	120940	17621901	4397951	13223950
T89	C39	Breast cancer mouse model	SureSelectXT Mouse All Exon V1	75 bp PE	FF (tumor)	45923866	27292913	19	262700	27030194	11643843	15386351
T90	C39	Breast cancer mouse model	SureSelectXT Mouse All Exon V1	75 bp PE	FF (tumor)	36983858	19721918	4	180396	19541518	6635898	12905620
T91	C39	Breast cancer mouse model	SureSelectXT Mouse All Exon V1	75 bp PE	FF (tumor)	51084526	38084054	49	557939	37526066	18933978	18592088
T92	C39	Breast cancer mouse model	SureSelectXT Mouse All Exon V1	75 bp PE	FF (tumor)	49909612	37187512	47	540953	36646512	18147784	18498728
T93	C39	Breast cancer mouse model	SureSelectXT Mouse All Exon V1	75 bp PE	FF (tumor)	43796784	21069544	8	185258	20884278	5377111	15507167
T94	C39	Breast cancer mouse model	SureSelectXT Mouse All Exon V1	75 bp PE	FF (tumor)	52743420	39082756	39	469978	38612739	18950942	19661797
T95	C39	Breast cancer mouse model	SureSelectXT Mouse All Exon V1	75 bp PE	FF (tumor)	58584644	44908742	60	576199	44332483	21819647	22512836
T96	C39	Breast cancer mouse model	SureSelectXT Mouse All Exon V1	75 bp PE	FF (tumor)	62739296	46693309	42	592026	46101241	22788918	23312323
C41	C41	Reference DNA	SureSelectXT Human All Exon V4	51 bp PE	FF (blood)	155602384	129975078	0	20913	129954165	55255613	74698552	163077	112243	185636	125940
T97	C41	Human melanoma biopsy	SureSelectXT Human All Exon V4	51 bp PE	FFPE (tumor)	37951940	31745600	0	35030	31710570	16059236	15651334
C42	C42	Reference DNA	SureSelectXT Human All Exon 50Mb	75 bp PE	FF (blood)	155623172	144280940	0	5900	144275040	38413067	105861973	197358	147065	213240	165986
C43	C43	Reference DNA	SureSelectXT Human All Exon 50Mb	75 bp PE	FF (blood)	114848944	106998315	0	4826	106993489	23484497	83508992	197153	150691	213240	169636
C44	C44	Reference DNA	SureSelectXT Human All Exon 50Mb	75 bp PE	FF (blood)	144320160	133302492	0	7544	133294948	33792688	99502260	197215	143034	213240	160681
C45	C45	Reference DNA	SureSelectXT Human All Exon 50Mb	75 bp PE	FF (blood)	112506404	104574857	0	8588	104566269	26084180	78482089	196922	150723	213240	169465
C46	C46	Reference DNA	SureSelectXT Human All Exon 50Mb	75 bp PE	FF (blood)	143343596	133318071	0	4889	133313182	32878618	100434564	197474	150309	213240	169908
C47	C47	Reference DNA	SureSelectXT Human All Exon 50Mb	75 bp PE	FF (blood)	128755128	119600658	0	3603	119597055	30092799	89504256	197136	151142	213240	170483
T98	C42	PDX-derived melanoma	SureSelectXT Human All Exon 50Mb	75 bp PE	FF (tumor)	130714586	118007674	0	48164	117959510	27892855	90066655
T99	C43	PDX-derived melanoma	SureSelectXT Human All Exon 50Mb	75 bp PE	FF (tumor)	125147788	113198445	0	172441	113026004	27804115	85221889
T100	C44	PDX-derived melanoma	SureSelectXT Human All Exon 50Mb	75 bp PE	FF (tumor)	145292956	132560268	0	102233	132458035	34509654	97948381
T101	C45	PDX-derived melanoma	SureSelectXT Human All Exon 50Mb	75 bp PE	FF (tumor)	103984072	93360074	0	206546	93153528	21814657	71338871
T102	C46	PDX-derived melanoma	SureSelectXT Human All Exon 50Mb	75 bp PE	FF (tumor)	103599710	92143432	0	500868	91642564	21181319	70461245
T103	C47	PDX-derived melanoma	SureSelectXT Human All Exon 50Mb	75 bp PE	FF (tumor)	153443852	139293976	0	357679	138936297	34220509	104715788
T104	C48	Human melanoma biopsy	SureSelectXT Human All Exon 50Mb	75 bp PE	FF (tumor)	109922462	92588542	0	35763	92552779	15471596	77081183
C48	C48	Reference DNA	SureSelectXT Human All Exon 50Mb	75 bp PE	FF (blood)	174659112	146990906	0	16645	146974261	27268015	119706246	192131	149299	213240	162889
T105	C48	Human melanoma biopsy	SureSelectXT Human All Exon 50Mb	75 bp PE	FF (tumor)	131111766	107368153	0	24042	107344111	19510253	87833858
T106	C48	Human melanoma biopsy	SureSelectXT Human All Exon 50Mb	75 bp PE	FF (tumor)	100936164	71488087	0	55180	71432907	11592105	59840802
T107	C48	Human melanoma biopsy	SureSelectXT Human All Exon 50Mb	75 bp PE	FF (tumor)	119691312	93789734	0	22467	93767267	15873164	77894103
T108	C48	Human melanoma biopsy	SureSelectXT Human All Exon 50Mb	75 bp PE	FF (tumor)	86479706	63017357	0	39524	62977833	9597628	53380205
T109	C48	Human melanoma biopsy	SureSelectXT Human All Exon 50Mb	75 bp PE	FF (tumor)	121741378	96065229	0	14846	96050383	14555076	81495307
C49	C49	Reference DNA	SureSelectXT Human All Exon 50Mb	75 bp PE	FF (blood)	132083908	122886305	0	4232	122882073	20170381	102711692	197282	152135	213240	171487
C50	C50	Reference DNA	SureSelectXT Human All Exon 50Mb	75 bp PE	FF (blood)	126437250	117510530	0	13454	117497076	19363960	98133116	197272	150233	213240	168888
C51	C51	Reference DNA	SureSelectXT Human All Exon 50Mb	75 bp PE	FF (blood)	137753748	127872065	0	4376	127867689	29797280	98070409	197435	149479	213240	168905
C52	C52	Reference DNA	SureSelectXT Human All Exon 50Mb	75 bp PE	FF (blood)	88502020	81833990	0	2302	81831688	17268738	64562950	196478	151880	213240	170189
C53	C53	Reference DNA	SureSelectXT Human All Exon 50Mb	75 bp PE	FF (blood)	120833130	111884447	0	5534	111878913	26957694	84921219	197124	151369	213240	170686
C54	C54	Reference DNA	SureSelectXT Human All Exon 50Mb	75 bp PE	FF (blood)	174659112	146990906	0	16645	146974261	27262942	119711319	192114	149118	213240	162662
C55	C55	Reference DNA	SureSelectXT Human All Exon 50Mb	75 bp PE	FF (blood)	152653804	142423892	0	4156	142419736	21705338	120714398	197473	151633	213240	171884
T110	C49	PDX-derived melanoma	SureSelectXT Human All Exon 50Mb	75 bp PE	FF (tumor)	83852312	70324456	0	239	70324217	9426254	60897963
T111	C49	PDX-derived melanoma	SureSelectXT Human All Exon 50Mb	75 bp PE	FF (tumor)	86890992	69767675	0	193	69767482	9227174	60540308
T112	C50	PDX-derived melanoma	SureSelectXT Human All Exon 50Mb	75 bp PE	FF (tumor)	102357290	90822263	0	260215	90562048	14082624	76479424
T113	C50	PDX-derived melanoma	SureSelectXT Human All Exon 50Mb	75 bp PE	FF (tumor)	97675962	89613562	0	505551	89108011	14463556	74644455
T114	C51	PDX-derived melanoma	SureSelectXT Human All Exon 50Mb	75 bp PE	FF (tumor)	149155776	124194730	0	78550	124116180	29612267	94503913
T115	C51	PDX-derived melanoma	SureSelectXT Human All Exon 50Mb	75 bp PE	FF (tumor)	193159798	176811765	0	142026	176669739	43134125	133535614
T116	C52	PDX-derived melanoma	SureSelectXT Human All Exon 50Mb	75 bp PE	FF (tumor)	172399230	152772293	0	51791	152720502	39088181	113632321
T117	C52	PDX-derived melanoma	SureSelectXT Human All Exon 50Mb	75 bp PE	FF (tumor)	212695000	191580198	0	307629	191272569	54271137	137001432
T118	C53	PDX-derived melanoma	SureSelectXT Human All Exon 50Mb	75 bp PE	FF (tumor)	228015954	207218205	0	104214	207113991	59422912	147691079
T119	C53	PDX-derived melanoma	SureSelectXT Human All Exon 50Mb	75 bp PE	FF (tumor)	170412630	158018409	0	180788	157837621	41498327	116339294
T120	C54	PDX-derived melanoma	SureSelectXT Human All Exon 50Mb	75 bp PE	FF (tumor)	179960212	150092221	0	70728	150021493	48966425	101055068
T121	C54	PDX-derived melanoma	SureSelectXT Human All Exon 50Mb	75 bp PE	FF (tumor)	127346196	111195766	0	34220	111161546	33689422	77472124
T122	C55	PDX-derived melanoma	SureSelectXT Human All Exon 50Mb	75 bp PE	FF (tumor)	113406542	103345748	0	195325	103150423	20688342	82462081
T123	C55	PDX-derived melanoma	SureSelectXT Human All Exon 50Mb	75 bp PE	FF (tumor)	146217682	131352413	0	80477	131271936	25140783	106131153
T124	C55	PDX-derived melanoma	SureSelectXT Human All Exon 50Mb	75 bp PE	FF (tumor)	112922112	102699354	0	299272	102400082	17330555	85069527
TCGA-3Z-A93Z-01A	TCGA-3Z-A93Z-10A	Kidney renal clear cell carcinoma	SeqCap EZ Human Exome Library v2.0	101 bp PE	FF (tumor)	112322134	96259456	0	3495	96255961	8364560	87891401
TCGA-3Z-A93Z-10A	TCGA-3Z-A93Z-10A	Kidney renal clear cell carcinoma	SeqCap EZ Human Exome Library v2.0	101 bp PE	FF (tumor)	98800886	84711764	0	9142	84702622	7323082	77379540
TCGA-6D-AA2E-01A	TCGA-6D-AA2E-10A	Kidney renal clear cell carcinoma	SeqCap EZ Human Exome Library v2.0	101 bp PE	FF (tumor)	92283226	79304903	0	19322	79285581	5750123	73535458
TCGA-6D-AA2E-10A	TCGA-6D-AA2E-10A	Kidney renal clear cell carcinoma	SeqCap EZ Human Exome Library v2.0	101 bp PE	FF (tumor)	102567084	86640649	0	6418	86634231	6408032	80226199
TCGA-A3-A6NL-01A	TCGA-A3-A6NL-10A	Kidney renal clear cell carcinoma	SeqCap EZ Human Exome Library v2.0	101 bp PE	FF (tumor)	75673082	64415587	0	1873	64413714	4242575	60171139
TCGA-A3-A6NL-10A	TCGA-A3-A6NL-10A	Kidney renal clear cell carcinoma	SeqCap EZ Human Exome Library v2.0	101 bp PE	FF (tumor)	91680940	78468109	0	4072	78464037	5282029	73182008
TCGA-A3-A6NN-01A	TCGA-A3-A6NN-10A	Kidney renal clear cell carcinoma	SeqCap EZ Human Exome Library v2.0	101 bp PE	FF (tumor)	68134010	58528842	0	3327	58525515	3774925	54750590
TCGA-A3-A6NN-10A	TCGA-A3-A6NN-10A	Kidney renal clear cell carcinoma	SeqCap EZ Human Exome Library v2.0	101 bp PE	FF (tumor)	90013584	78211864	0	4884	78206980	5119189	73087791
TCGA-A3-A8CQ-01A	TCGA-A3-A8CQ-10A	Kidney renal clear cell carcinoma	SeqCap EZ Human Exome Library v2.0	101 bp PE	FF (tumor)	104670574	89234315	0	2397	89231918	6508717	82723201
TCGA-A3-A8CQ-10A	TCGA-A3-A8CQ-10A	Kidney renal clear cell carcinoma	SeqCap EZ Human Exome Library v2.0	101 bp PE	FF (tumor)	110632540	94940011	0	3556	94936455	6904039	88032416
TCGA-A3-A8OV-01A	TCGA-A3-A8OV-10A	Kidney renal clear cell carcinoma	SeqCap EZ Human Exome Library v2.0	101 bp PE	FF (tumor)	122000070	104656577	0	4127	104652450	8325609	96326841
TCGA-A3-A8OV-10A	TCGA-A3-A8OV-10A	Kidney renal clear cell carcinoma	SeqCap EZ Human Exome Library v2.0	101 bp PE	FF (tumor)	114253798	97858243	0	7460	97850783	7784310	90066473
TCGA-A3-A8OW-01A	TCGA-A3-A8OW-10A	Kidney renal clear cell carcinoma	SeqCap EZ Human Exome Library v2.0	101 bp PE	FF (tumor)	92454990	78739540	0	2853	78736687	6277776	72458911
TCGA-A3-A8OW-10A	TCGA-A3-A8OW-10A	Kidney renal clear cell carcinoma	SeqCap EZ Human Exome Library v2.0	101 bp PE	FF (tumor)	91543164	78027994	0	7571	78020423	6188752	71831671
TCGA-A3-A8OX-01A	TCGA-A3-A8OX-10A	Kidney renal clear cell carcinoma	SeqCap EZ Human Exome Library v2.0	101 bp PE	FF (tumor)	93888554	79791453	0	3150	79788303	6250113	73538190
TCGA-A3-A8OX-10A	TCGA-A3-A8OX-10A	Kidney renal clear cell carcinoma	SeqCap EZ Human Exome Library v2.0	101 bp PE	FF (tumor)	89085384	75910183	0	5661	75904522	5753107	70151415
TCGA-B2-A4SR-01A	TCGA-B2-A4SR-10A	Kidney renal clear cell carcinoma	SeqCap EZ Human Exome Library v2.0	101 bp PE	FF (tumor)	137393306	77744043	0	3666	77740377	7702000	70038377
TCGA-B2-A4SR-10A	TCGA-B2-A4SR-10A	Kidney renal clear cell carcinoma	SeqCap EZ Human Exome Library v2.0	101 bp PE	FF (tumor)	134513462	76156703	0	3631	76153072	7562007	68591065
TCGA-B8-A54D-01A	TCGA-B8-A54D-10A	Kidney renal clear cell carcinoma	SeqCap EZ Human Exome Library v2.0	101 bp PE	FF (tumor)	116369026	94517305	0	4735	94512570	8749519	85763051
TCGA-B8-A54D-10A	TCGA-B8-A54D-10A	Kidney renal clear cell carcinoma	SeqCap EZ Human Exome Library v2.0	101 bp PE	FF (tumor)	117502972	95352769	0	3266	95349503	8922489	86427014
TCGA-B8-A54E-01A	TCGA-B8-A54E-10A	Kidney renal clear cell carcinoma	SeqCap EZ Human Exome Library v2.0	101 bp PE	FF (tumor)	88661578	74674175	0	14801	74659374	8891254	65768120
TCGA-B8-A54E-10A	TCGA-B8-A54E-10A	Kidney renal clear cell carcinoma	SeqCap EZ Human Exome Library v2.0	101 bp PE	FF (tumor)	91975546	76248109	0	5260	76242849	8861160	67381689
TCGA-B8-A54H-01A	TCGA-B8-A54H-10A	Kidney renal clear cell carcinoma	SeqCap EZ Human Exome Library v2.0	101 bp PE	FF (tumor)	66101406	56917946	0	1970	56915976	3871807	53044169
TCGA-B8-A54H-10A	TCGA-B8-A54H-10A	Kidney renal clear cell carcinoma	SeqCap EZ Human Exome Library v2.0	101 bp PE	FF (tumor)	54212304	46274683	0	3602	46271081	3173514	43097567
TCGA-B8-A54I-01A	TCGA-B8-A54I-10A	Kidney renal clear cell carcinoma	SeqCap EZ Human Exome Library v2.0	101 bp PE	FF (tumor)	96023974	81464436	0	6153	81458283	6386633	75071650
TCGA-B8-A54I-10A	TCGA-B8-A54I-10A	Kidney renal clear cell carcinoma	SeqCap EZ Human Exome Library v2.0	101 bp PE	FF (tumor)	68846068	58258206	0	4233	58253973	4401552	53852421
TCGA-B8-A54J-01A	TCGA-B8-A54J-10A	Kidney renal clear cell carcinoma	SeqCap EZ Human Exome Library v2.0	101 bp PE	FF (tumor)	108873148	91627482	0	16686	91610796	38201850	53408946
TCGA-B8-A54J-10A	TCGA-B8-A54J-10A	Kidney renal clear cell carcinoma	SeqCap EZ Human Exome Library v2.0	101 bp PE	FF (tumor)	65682702	55091321	0	4489	55086832	4110598	50976234
TCGA-B8-A7U6-01A	TCGA-B8-A7U6-10A	Kidney renal clear cell carcinoma	SeqCap EZ Human Exome Library v2.0	101 bp PE	FF (tumor)	110778726	94796626	0	4050	94792576	7816150	86976426
TCGA-B8-A7U6-10A	TCGA-B8-A7U6-10A	Kidney renal clear cell carcinoma	SeqCap EZ Human Exome Library v2.0	101 bp PE	FF (tumor)	86594136	73395622	0	4579	73391043	5854932	67536111
TCGA-G6-A5PC-01A	TCGA-G6-A5PC-10A	Kidney renal clear cell carcinoma	SeqCap EZ Human Exome Library v2.0	101 bp PE	FF (tumor)	98485300	85010776	0	3792	85006984	4458212	80548772
TCGA-G6-A5PC-10A	TCGA-G6-A5PC-10A	Kidney renal clear cell carcinoma	SeqCap EZ Human Exome Library v2.0	101 bp PE	FF (tumor)	99257068	85449336	0	2517	85446819	4412553	81034266
ENCFF000QPY	not relevant	MCF7 cell line	Input ChIP-seq	50 bp SE	FF (cultured cell line)	31096045	21213617	0	338703	20874914	19174899	1700015
ENCFF000QLP	not relevant	MCF7 cell line	ChIP-seq EGR1	50 bp SE	FF (cultured cell line)	18194463	14080024	0	24506	14055518	13110663	944855
ENCFF000QND	not relevant	MCF7 cell line	ChIP-seq GATA3	50 bp SE	FF (cultured cell line)	31608976	24281177	0	30830	24250347	15499610	8750737
ENCFF000QLH	not relevant	MCF7 cell line	ChIP-seq CTCF	50 bp SE	FF (cultured cell line)	25648164	16374518	0	24867	16349651	11762570	4587081
ENCFF000QOC	not relevant	MCF7 cell line	ChIP-seq MAX	50 bp SE	FF (cultured cell line)	46516156	35505632	0	50183	35455449	24197613	11257836
ENCFF000QOZ	not relevant	MCF7 cell line	ChIP-seq EP300	50 bp SE	FF (cultured cell line)	22262157	15815205	0	39472	15775733	13817279	1958454
SRR1021758	not relevant	ER+ breast cancer	ChIP-seq Estrogen Receptor	36 bp SE	FF (tumor)	19145569	17772850	0	28057	17744793	16719095	1025698
SRR1021759	not relevant	ER+ breast cancer	ChIP-seq Estrogen Receptor	36 bp SE	FF (tumor)	17058990	16018525	0	12043	16006482	13145993	2860489
SRR1021760	not relevant	ER+ breast cancer	ChIP-seq Estrogen Receptor	36 bp SE	FF (tumor)	14531656	13338426	9	10427	13327990	12761543	566447
SRR1021762	not relevant	ER+ breast cancer	ChIP-seq Estrogen Receptor	36 bp SE	FF (tumor)	19899252	18630049	18	21851	18608180	17824606	783574
SRR1021764	not relevant	ER+ breast cancer	ChIP-seq Estrogen Receptor	36 bp SE	FF (tumor)	23486883	21716905	3	8637	21708265	20898337	809928
SRR1021777	not relevant	ER+ breast cancer	Input ChIP-seq	36 bp SE	FF (tumor)	19654570	18189524	0	32007	18157517	17730352	427165
SRR1021778	not relevant	ER+ breast cancer	Input ChIP-seq	36 bp SE	FF (tumor)	20659908	19293473	0	21706	19271767	19068634	203133
SRR1021779	not relevant	ER+ breast cancer	Input ChIP-seq	36 bp SE	FF (tumor)	22805568	21072352	21	39593	21032738	20561725	471013
SRR1021780	not relevant	ER+ breast cancer	Input ChIP-seq	36 bp SE	FF (tumor)	13792397	11461557	10	17149	11444398	11357948	86450
SRR1021781	not relevant	ER+ breast cancer	Input ChIP-seq	36 bp SE	FF (tumor)	16951777	13761191	14	31928	13729249	13338491	390758
Whole-genome low-coverage sequencing
Name	C1	Type of sequence reads				Total reads	Total high-quality	Unmappable	Mitochondrial reads	Reads on chromosomes
T60	C1	51 bp SE				24272558	17686194	5	13191	17672998
T56	C1	51 bp SE				20754914	15396571	2	12539	15384030
T20	C1	51 bp SE				14596917	6858799	0	5094	6853705
T62	C1	51 bp SE				21888225	15984186	7	11790	15972389
T19	C1	51 bp SE				15165651	11046331	3	6806	11039522
T2	C1	51 bp SE				10905152	6874214	4	15501	6858709
T3	C1	51 bp SE				13832369	9833240	1	5938	9827301
T7	C1	51 bp SE				1918963	898881	0	841	898040
C1	C1	51 bp SE				18930250	13978309	30	69907	13908372
T50	C1	51 bp SE				21367691	15433993	8	15764	15418221
